# Supplementary material for: Toll-like receptors 1–9 in small bowel neuroendocrine tumors–Clinical significance and prognosis
Source: PLoS One. 2024 May 6;19(5):e0302813. doi: 10.1371/journal.pone.0302813 (PMC11073674; doi:10.1371/journal.pone.0302813)
Supplement: S1 Dataset — The data is in.sav format. IBM SPSS Statistics program is required to handle the data. (XLSX) [file pone.0302813.s001.xlsx]

## Sheet: S1 Dataset
nro	GRADUS	A_CgA	A_HIAA5	Location	A_T	A_N	A_M	Stage_cox	Multiple	age	Sex	Chemo	Somato_COX	death_cause	FU_time_months	TLR1_intsyto_testimean	TLR2_intsyto_testimean	TLR4_intsyto_testimean	TLR5_intsyto_testimean	TLR5_intnuc_testimean	TLR6_intsyto_testimean	TLR7_intsyto_testimean	TLR8_intsyto_testimean	TLR9_intsyto_testimean	TLR1_intsyto_testimean12	TLR2_intsyto_testimean12	TLR4_intsyto_testimean12	TLR5_intsyto_testimean12	TLR5_intnuc_testimean12	TLR6_intsyto_testimean12	TLR7_intsyto_testimean12	TLR8_intsyto_testimean12	TLR9_intsyto_testimean12	TLR1_met_intsyto_mean	TLR2_met_intsyto_mean	TLR4_met_intsyto_mean	TLR5_met_intsyto_mean	TLR5_met_prossyto_mean	TLR5_met_intnuc_mean	TLR5_met_prosnuc_mean	TLR6_met_intsyto_mean	TLR7_met_intsyto_mean	TLR8_met_intsyto_mean	TLR9_met_intsyto_mean	TLR1_met_intsyto_mean12	TLR2_met_intsyto_mean12	TLR4_met_intsyto_mean12	TLR5_met_intsyto_mean12	TLR5_met_intnuc_mean12
1	1	16	78	6	3	1	0	2	0	83.4086	1	0	1	1	95.8686	2	1.5	1.5	1.5	0	1	1	1.5	1.5	1	1	1	1	1	1	1	1	1	#NULL!	#NULL!	#NULL!	#NULL!	#NULL!	#NULL!	#NULL!	#NULL!	#NULL!	#NULL!	#NULL!	#NULL!	#NULL!	#NULL!	#NULL!	#NULL!
2	1	231.3	1723	6	1	1	1	3	1	66.9514	1	0	1	1	2.7269	2.5	2	2	1	0	1	1	1.5	1	2	2	2	1	1	1	1	1	1	#NULL!	#NULL!	#NULL!	#NULL!	#NULL!	#NULL!	#NULL!	#NULL!	#NULL!	#NULL!	#NULL!	#NULL!	#NULL!	#NULL!	#NULL!	#NULL!
3	1	#NULL!	#NULL!	6	3	1	1	3	0	65.8864	1	0	1	1	123.335	#NULL!	#NULL!	#NULL!	#NULL!	#NULL!	#NULL!	#NULL!	#NULL!	#NULL!	#NULL!	#NULL!	#NULL!	#NULL!	#NULL!	#NULL!	#NULL!	#NULL!	#NULL!	#NULL!	#NULL!	#NULL!	#NULL!	#NULL!	#NULL!	#NULL!	#NULL!	#NULL!	#NULL!	#NULL!	#NULL!	#NULL!	#NULL!	#NULL!	#NULL!
4	1	#NULL!	#NULL!	5	#NULL!	#NULL!	#NULL!	#NULL!	0	57.4538	2	#NULL!	#NULL!	1	202.349	#NULL!	#NULL!	#NULL!	#NULL!	#NULL!	#NULL!	#NULL!	#NULL!	#NULL!	#NULL!	#NULL!	#NULL!	#NULL!	#NULL!	#NULL!	#NULL!	#NULL!	#NULL!	#NULL!	#NULL!	#NULL!	#NULL!	#NULL!	#NULL!	#NULL!	#NULL!	#NULL!	#NULL!	#NULL!	#NULL!	#NULL!	#NULL!	#NULL!	#NULL!
7	1	5.6	40	6	4	1	0	2	1	72.9418	2	0	1	1	115.187	2.5	2	2	2	0	1	1.5	2	1	2	2	2	2	1	1	1	2	1	2.5	2.5	1.5	2.5	100	2	85	#NULL!	#NULL!	1.5	2	2	2	1	1	1
8	1	16	13	5	3	1	0	2	0	73.8207	1	0	0	2	110.226	1	#NULL!	3	#NULL!	#NULL!	1	1.5	1.5	#NULL!	1	#NULL!	2	#NULL!	#NULL!	1	1	1	#NULL!	#NULL!	#NULL!	#NULL!	#NULL!	#NULL!	#NULL!	#NULL!	#NULL!	#NULL!	#NULL!	#NULL!	#NULL!	#NULL!	#NULL!	#NULL!	#NULL!
9	2	4	38	6	4	1	0	2	1	55.4798	2	0	1	0	190.62	2	1	2	2	0	1	1	2	1	1	1	2	2	1	1	1	2	1	1	1	1	#NULL!	#NULL!	#NULL!	#NULL!	1	1	1	1	1	1	1	#NULL!	#NULL!
10	2	3.1	20	5	1	1	0	2	0	67.5455	1	0	1	0	52.1725	3	#NULL!	2.5	2.5	2.5	1	2.5	2	2.5	2	#NULL!	2	2	2	1	2	2	2	1	2	2.5	2.5	100	2	100	1	1.5	2	2	1	2	2	1	1
11	2	1.6	23	6	3	1	0	2	0	39.4004	1	0	1	0	73.7906	2	3	1.5	1.5	0	1	1.5	1	2	1	2	1	1	1	1	1	1	1	2	1.5	2.5	2.5	100	2	90	3	3	1	2.5	1	1	2	1	1
12	1	14	#NULL!	6	3	1	0	2	0	88.2272	2	0	0	1	4.46817	3	2	2	1	1	1.5	1	2	1.5	2	2	2	1	1	2	1	2	1	2	1.5	2	2.5	100	3	100	0.5	2.5	1	2.5	1	1	1	1	2
13	1	6.7	19	6	1	1	0	2	1	88.5613	2	0	0	0	92.9446	1.5	2	1.5	0	0	1	1.5	1.5	1.5	1	2	1	1	1	1	1	1	1	1.5	1	1	1	100	3	100	1	1	1	#NULL!	1	1	1	1	2
14	1	4.8	35	6	4	1	1	3	0	73.7139	1	2	1	2	62.9158	1.5	2	1	1	0	1.5	1	1	1.5	1	2	1	1	1	2	1	1	1	3	2.5	2	3	100	2.5	100	1	2.5	2	2	2	2	1	2	1
15	2	58	230	6	4	1	1	3	0	70.423	1	0	1	1	66.2669	1.5	1	1	1	0	0	1	1	1	1	1	1	1	1	1	1	1	1	2	3	2	1.5	100	0	50	1	2.5	1.5	1.5	1	2	1	1	1
16	1	2.1	#NULL!	6	4	1	0	2	0	47.6112	1	0	0	0	197.585	2	1.5	1	1.5	0	1	1	1.5	1	1	1	1	1	1	1	1	1	1	2	1	2.5	2.5	100	2.5	100	1	2	1	1	1	1	2	1	1
17	1	3.3	76	6	1	1	0	2	0	58.7159	1	2	1	2	48.8871	1	2	1.5	1	1	1	1	2	2	1	2	1	1	1	1	1	2	1	2	3	2	1.5	100	2	80	0.5	2	1.5	1.5	1	2	1	1	1
18	1	#NULL!	#NULL!	6	4	1	0	2	1	64.334	2	0	1	0	210.267	3	2	2	1	0.5	1	2	2.5	1.5	2	2	2	1	1	1	2	2	1	1	1.5	3	1.5	100	2	100	1	2	#NULL!	2	1	1	2	1	1
19	2	5.8	#NULL!	6	3	1	0	2	0	81.0048	1	0	0	0	58.5462	2.5	1.5	2	1	1	1	1	2	2	2	1	2	1	1	1	1	2	1	2	1.5	1.5	2.5	100	3	100	0.5	1.5	1	#NULL!	1	1	1	1	2
20	1	2.5	99	6	3	1	0	2	1	47.9069	1	0	0	0	35.3183	3	#NULL!	1.5	#NULL!	#NULL!	3	3	#NULL!	2	2	#NULL!	1	#NULL!	#NULL!	2	2	#NULL!	1	2	2	1.5	2.5	100	2.5	100	1	1.5	1	1.5	1	2	1	1	1
21	2	2.5	77	6	4	1	0	2	0	50.5435	1	0	0	0	39.9836	2.5	1.5	2	3	3	1.5	2.5	1	3	2	1	2	2	2	2	2	1	2	2	2	2	3	100	3	100	1	2.5	1.5	#NULL!	1	2	1	2	2
22	1	7.7	26	6	3	1	0	2	#NULL!	61.0486	1	0	1	0	189.7	2	1	1	1	0.5	1	0.5	1.5	1	1	1	1	1	1	1	1	1	1	2	1	1	2.5	100	2.5	85	0.5	2	1	1	1	1	1	1	1
23	1	170	1561	6	4	1	1	3	0	57.0103	1	0	1	0	93.1088	1.5	2	1	1	0	0	0	2.5	1	1	2	1	1	1	1	1	2	1	#NULL!	#NULL!	2	1.5	100	2.5	100	0	2.5	1.5	1.5	#NULL!	#NULL!	1	1	1
24	1	3.4	40	6	1	1	0	2	0	61.7331	1	0	0	0	53.2895	1	1	2.5	#NULL!	#NULL!	1.5	3	1	2	1	1	2	#NULL!	#NULL!	2	2	1	1	2	2	2.5	2.5	100	2.5	100	1	1	1	1.5	1	2	2	1	1
25	1	6.9	14	6	4	1	0	2	0	69.9028	2	0	1	0	195.581	2	2	2	1	0	1	0.5	3	1	1	2	2	1	1	1	1	2	1	#NULL!	#NULL!	1.5	#NULL!	#NULL!	#NULL!	#NULL!	1.5	2.5	2	#NULL!	#NULL!	#NULL!	1	#NULL!	#NULL!
26	1	4.4	108	6	3	1	0	2	1	68.7146	1	0	1	0	25.4949	2	1	1.5	2.5	3	1	2.5	1	3	1	1	1	2	2	1	2	1	2	1	2	2	#NULL!	#NULL!	#NULL!	#NULL!	1	2	1	1.5	1	2	1	#NULL!	#NULL!
27	1	3.4	24	6	3	1	0	2	0	70.1739	2	2	1	0	133.158	1	1	1	0	0	0.5	1	1	1	1	1	1	1	1	1	1	1	1	2	2	2	1	100	0.5	5	0.5	#NULL!	1	2	1	2	1	1	1
28	1	7.6	22	6	1	1	0	2	0	70.8747	1	0	1	2	66.037	1.5	1	1	2	0	0.5	0.5	2	1.5	1	1	1	2	1	1	1	2	1	#NULL!	1	2	2.5	100	2.5	65	1	1.5	1	2	#NULL!	1	1	1	1
29	1	12	133	6	4	1	1	3	0	41.1499	2	0	1	0	181.125	2	2	1.5	1.5	1.5	1.5	1	2	1.5	1	2	1	1	1	2	1	2	1	2	1.5	2.5	#NULL!	#NULL!	#NULL!	#NULL!	1	2	1	2.5	1	1	2	#NULL!	#NULL!
30	1	3.1	28	6	4	1	0	2	0	63.7728	2	0	1	0	55.8193	2.5	2.5	2	1	0.5	1	2.5	1	1.5	2	2	2	1	1	1	2	1	1	1.5	2.5	3	2.5	100	3	100	2	2.5	1.5	2	1	2	2	1	2
31	1	3.1	22	6	4	1	1	3	0	65.9603	2	0	1	0	72.4764	3	2.5	1.5	1	0.5	1	1.5	1.5	2	2	2	1	1	1	1	1	1	1	2	2.5	2	2.5	100	2.5	95	2.5	2.5	1.5	2	1	2	1	1	1
32	2	19	205	6	4	1	1	3	0	66.5133	2	2	1	0	33.9713	3	#NULL!	2.5	2.5	3	2	2	1	2	2	#NULL!	2	2	2	2	2	1	1	3	1	3	#NULL!	#NULL!	#NULL!	#NULL!	1	2	1	#NULL!	2	1	2	#NULL!	#NULL!
33	2	9.4	106	6	3	1	1	3	0	54.0835	2	0	1	0	67.5154	1	1	2.5	2.5	2.5	1.5	1.5	1	1.5	1	1	2	2	2	2	1	1	1	2	1.5	2	2.5	100	2.5	100	1	1	1	2	1	1	1	1	1
34	2	4.2	92	6	3	1	0	2	0	75.0746	2	2	0	0	31.6386	3	1.5	1.5	2.5	3	1	1.5	1	2.5	2	1	1	2	2	1	1	1	2	1.5	1.5	1.5	2.5	100	2.5	100	0.5	1	1	3	1	1	1	1	1
35	1	18	128	6	4	1	0	2	0	68.7666	1	0	0	0	24.345	#NULL!	#NULL!	#NULL!	#NULL!	#NULL!	#NULL!	#NULL!	#NULL!	#NULL!	#NULL!	#NULL!	#NULL!	#NULL!	#NULL!	#NULL!	#NULL!	#NULL!	#NULL!	#NULL!	#NULL!	#NULL!	#NULL!	#NULL!	#NULL!	#NULL!	#NULL!	#NULL!	#NULL!	#NULL!	#NULL!	#NULL!	#NULL!	#NULL!	#NULL!
36	1	12	68	6	3	1	1	3	0	49.0623	2	0	1	0	171.565	2	1	1	2.5	0	1	1	1	1	1	1	1	2	1	1	1	1	1	2	1.5	2	2.5	100	2	80	1.5	#NULL!	1	1.5	1	1	1	1	1
37	1	77	376	6	3	1	0	2	1	86.319	2	0	1	0	38.7351	2.5	1.5	2	3	2.5	1	3	1	2	2	1	2	2	2	1	2	1	1	#NULL!	2	3	3	100	2.5	100	1	2.5	1.5	2	#NULL!	2	2	2	1
38	1	7.4	76	6	3	1	0	2	1	51.4333	1	0	1	0	112.164	1.5	1	1	1	0	0	0	1.5	1	1	1	1	1	1	1	1	1	1	#NULL!	1	1.5	1.5	100	2.5	100	1.5	2	2	1.5	#NULL!	1	1	1	1
39	1	4.2	29	6	4	1	0	2	0	57.1691	1	0	0	2	42.809	2.5	1.5	1.5	2.5	2.5	1	1	1	2	2	1	1	2	2	1	1	1	1	#NULL!	#NULL!	#NULL!	#NULL!	#NULL!	#NULL!	#NULL!	#NULL!	#NULL!	#NULL!	#NULL!	#NULL!	#NULL!	#NULL!	#NULL!	#NULL!
40	1	4.7	169	6	4	1	0	2	1	84.5722	2	0	0	0	36.4025	2	1.5	3	3	3	2	1	1	2.5	1	1	2	2	2	2	1	1	2	1.5	2	3	2.5	100	2.5	100	0.5	1.5	1	2	1	2	2	1	1
41	1	#NULL!	#NULL!	6	4	1	0	2	0	68.0137	1	0	0	0	212.14	#NULL!	#NULL!	3	#NULL!	#NULL!	#NULL!	3	1	3	#NULL!	#NULL!	2	#NULL!	#NULL!	#NULL!	2	1	2	2	#NULL!	3	2.5	100	3	100	1	2	2	2	1	#NULL!	2	1	2
42	1	20	627	6	3	1	1	3	1	58.9651	1	0	1	0	65.7084	2	3	2	1.5	1.5	1.5	2	1	1.5	1	2	2	1	1	2	2	1	1	2	1	1	2.5	100	2.5	100	1	3	2	2.5	1	1	1	1	1
43	#NULL!	12	54	6	1	1	1	3	0	55.1869	2	0	1	0	209.873	#NULL!	#NULL!	#NULL!	#NULL!	#NULL!	#NULL!	#NULL!	#NULL!	#NULL!	#NULL!	#NULL!	#NULL!	#NULL!	#NULL!	#NULL!	#NULL!	#NULL!	#NULL!	2.5	1.5	3	2	100	2.5	100	1	2	1.5	2	2	1	2	1	1
44	1	3.7	14	6	3	1	0	2	1	72.8131	2	0	1	0	63.9671	3	3	2	2	2	2	1	1.5	1	2	2	2	2	2	2	1	1	1	#NULL!	1	2	#NULL!	#NULL!	#NULL!	#NULL!	#NULL!	2.5	1	2.5	#NULL!	1	1	#NULL!	#NULL!
45	1	3.3	93	6	4	1	1	3	0	78.319	1	0	1	0	51.4168	1.5	2	1	1	0.5	0.5	1	1.5	1	1	2	1	1	1	1	1	1	1	2	1.5	#NULL!	2.5	100	2.5	100	#NULL!	2.5	#NULL!	2	1	1	#NULL!	1	1
46	1	48	#NULL!	6	3	1	1	3	0	84.2519	2	0	0	1	0.657084	2	2	2	1.5	1.5	1	1	2	1	1	2	2	1	1	1	1	2	1	2.5	2	3	2.5	100	3	100	1	2.5	1	2	2	2	2	1	2
47	1	38	502	6	1	1	1	3	1	55.5948	2	0	1	1	162.267	1.5	1	1.5	1.5	1	1	1.5	1.5	1	1	1	1	1	1	1	1	1	1	1	2.5	1.5	2.5	100	2.5	85	1	3	1	2	1	2	1	1	1
48	1	14	53	6	3	1	1	3	0	65.8754	2	0	1	0	146.497	1.5	1	1.5	1.5	1.5	1	1	1.5	2	1	1	1	1	1	1	1	1	1	2	2	1.5	2.5	100	2	100	1	1	2	1	1	2	1	1	1
49	1	6.3	46	6	1	1	0	2	1	47.05	1	0	1	0	119.754	1	1.5	1	1	0.5	0	0	1.5	1.5	1	1	1	1	1	1	1	1	1	2	2.5	3	#NULL!	#NULL!	#NULL!	#NULL!	0	1	2	1.5	1	2	2	#NULL!	#NULL!
50	1	5.7	271	6	3	1	0	2	0	74.9405	2	0	1	0	25.5606	2.5	#NULL!	2.5	#NULL!	#NULL!	2	2	#NULL!	2.5	2	#NULL!	2	#NULL!	#NULL!	2	2	#NULL!	2	2	1.5	3	#NULL!	#NULL!	#NULL!	#NULL!	1.5	2	1	2	1	1	2	#NULL!	#NULL!
51	2	9.8	259	6	4	1	0	2	1	49.2238	1	0	1	0	39.7536	2.5	#NULL!	2	2.5	2.5	1	1.5	1	1	2	#NULL!	2	2	2	1	1	1	1	#NULL!	#NULL!	#NULL!	#NULL!	#NULL!	#NULL!	#NULL!	#NULL!	#NULL!	#NULL!	#NULL!	#NULL!	#NULL!	#NULL!	#NULL!	#NULL!
52	1	2.6	129	6	4	1	0	2	0	69.2348	2	0	1	0	40.6078	1.5	1.5	1.5	3	2.5	1.5	3	1	2.5	1	1	1	2	2	2	2	1	2	1.5	1	2	1.5	100	2	100	1.5	3	1.5	1.5	1	1	1	1	1
53	2	3.9	28	6	3	1	0	2	0	64.8296	1	0	0	2	11.8932	2	2	2	1.5	1	1	1	1.5	2	1	2	2	1	1	1	1	1	1	2	1.5	2.5	2.5	100	2	100	1	2.5	1.5	2	1	1	2	1	1
54	1	380	823	6	4	1	1	3	1	60.4271	1	0	0	1	0	2	1	1.5	1	0.5	1.5	1.5	1	1.5	1	1	1	1	1	2	1	1	1	#NULL!	#NULL!	#NULL!	#NULL!	#NULL!	#NULL!	#NULL!	1.5	#NULL!	1	2	#NULL!	#NULL!	#NULL!	#NULL!	#NULL!
55	1	3.9	53	6	4	1	1	3	1	39.4196	1	0	1	0	229.257	2.5	1.5	1.5	1	1	1	1	2.5	1.5	2	1	1	1	1	1	1	2	1	#NULL!	#NULL!	#NULL!	#NULL!	#NULL!	#NULL!	#NULL!	#NULL!	#NULL!	#NULL!	#NULL!	#NULL!	#NULL!	#NULL!	#NULL!	#NULL!
56	2	6.4	198	6	4	1	1	3	0	56.2656	1	0	0	0	22.7351	2	1.5	1	2.5	1.5	1	1	1	1	1	1	1	2	1	1	1	1	1	1.5	3	1.5	2	100	1.5	75	2	2	1	2	1	2	1	1	1
57	1	3	156	6	3	1	1	3	0	71.5181	1	0	1	0	23.7207	2.5	1	1	2.5	2	1	1	1	2.5	2	1	1	2	2	1	1	1	2	3	1.5	1	#NULL!	#NULL!	#NULL!	#NULL!	0.5	1	1	#NULL!	2	1	1	#NULL!	#NULL!
58	2	#NULL!	#NULL!	6	3	1	0	2	0	65.2266	1	1	0	2	8.9692	2	1	2.5	3	3	2	3	1	2	1	1	2	2	2	2	2	1	1	2.5	2	3	3	100	3	100	1.5	3	2	1.5	2	2	2	2	2
59	1	8.9	44	6	4	1	1	3	0	57.5195	2	0	1	0	216.674	2.5	#NULL!	1	#NULL!	#NULL!	1.5	3	1.5	1	2	#NULL!	1	#NULL!	#NULL!	2	2	1	1	#NULL!	1.5	2	2.5	100	3	100	2	2	2	2	#NULL!	1	1	1	2
60	1	4.8	58	6	1	1	1	3	0	52.1123	1	0	1	0	121.856	2	#NULL!	1	3	2	0.5	1	1	2	1	#NULL!	1	2	2	1	1	1	1	3	3	1	3	100	2.5	75	0.5	1	1	2	2	2	1	2	1
61	1	3.5	57	6	4	1	1	3	0	65.64	2	0	0	0	73.8234	2	3	2	2	1.5	2	2.5	3	1.5	1	2	2	2	1	2	2	2	1	1.5	2	2	2.5	100	3	100	2	3	2	#NULL!	1	2	1	1	2
62	2	250	5040	6	1	1	1	3	1	70.0178	1	1	1	1	0.0657084	1.5	1	2	#NULL!	#NULL!	1	2	1	3	1	1	2	#NULL!	#NULL!	1	2	1	2	1.5	1.5	3	#NULL!	#NULL!	#NULL!	#NULL!	1	2	1	1.5	1	1	2	#NULL!	#NULL!
63	1	15	514	6	4	1	1	3	0	58.089	2	0	1	0	51.7125	2.5	2.5	2	1	1	1	1	2	2	2	2	2	1	1	1	1	2	1	1.5	#NULL!	3	3	100	2.5	100	2	2.5	1.5	2	1	#NULL!	2	2	1
64	2	2.5	31	6	1	1	0	2	0	30.9596	1	0	0	0	70.1766	2	2.5	1	1	0	1	0.5	1.5	2	1	2	1	1	1	1	1	1	1	2	1.5	2	2	100	2	100	1	2.5	1	2.5	1	1	1	1	1
65	1	#NULL!	#NULL!	6	3	1	0	2	1	75.5455	1	2	0	2	28.7146	1	1	1	2	0	1	1	1	2	1	1	1	2	1	1	1	1	1	1.5	1	1.5	2.5	100	1.5	85	0.5	2	1	#NULL!	1	1	1	1	1
66	1	7.4	199	6	1	1	0	2	0	75.0363	1	0	1	0	44.7803	1	1	1.5	2.5	2.5	1	2	1	1	1	1	1	2	2	1	2	1	1	#NULL!	2.5	3	3	50	3	100	2	2	#NULL!	2.5	#NULL!	2	2	2	2
67	2	3.9	20	6	1	1	0	2	1	41.9493	2	0	1	0	63.5072	2.5	2.5	1.5	1	0.5	2	1	2	2	2	2	1	1	1	2	1	2	1	1.5	1	2	2	100	2.5	100	1	2	2	2.5	1	1	1	1	1
68	#NULL!	180	449	6	4	1	1	3	0	54.2834	1	0	1	1	14.7187	1.5	1	1	3	2	0	0	1	1	1	1	1	2	2	1	1	1	1	1	3	1	#NULL!	#NULL!	#NULL!	#NULL!	0.5	1	1.5	1	1	2	1	#NULL!	#NULL!
69	1	5.8	37	6	1	1	1	3	1	59.0034	2	0	1	0	151.589	2	1.5	2	2	2.5	1.5	2	2	2	1	1	2	2	2	2	2	2	1	#NULL!	#NULL!	#NULL!	#NULL!	#NULL!	#NULL!	#NULL!	#NULL!	#NULL!	#NULL!	#NULL!	#NULL!	#NULL!	#NULL!	#NULL!	#NULL!
70	1	7.8	#NULL!	6	3	1	0	2	1	76.7666	2	2	0	1	28.8131	3	1	1.5	1	0.5	1	1	1.5	1.5	2	1	1	1	1	1	1	1	1	1.5	2	2.5	1.5	100	1	15	0.5	3	1	2	1	2	2	1	1
71	1	10	376	6	1	1	1	3	0	72.1862	2	0	1	0	42.9733	2	2	1.5	2.5	2.5	1	2	1	2.5	1	2	1	2	2	1	2	1	2	2	2	2.5	2.5	100	2.5	100	1	1	1	#NULL!	1	2	2	1	1
72	1	4.3	42	6	1	1	1	3	0	69.7166	1	0	1	0	89.9548	2	1	1	1.5	0	0.5	0.5	1	1	1	1	1	1	1	1	1	1	1	1.5	3	1.5	3	100	2.5	100	0	0.5	1	1	1	2	1	2	1
73	1	6.3	12	6	3	1	0	2	0	73.9493	2	0	1	0	113.314	1	1	2	2.5	2.5	1	1.5	2	2	1	1	2	2	2	1	1	2	1	2	3	3	2.5	100	2	85	0.5	1	2	1	1	2	2	1	1
74	1	3.6	78	6	3	1	0	2	1	76.0657	2	0	0	2	97.0842	1	#NULL!	1.5	#NULL!	#NULL!	1	1	1	2	1	#NULL!	1	#NULL!	#NULL!	1	1	1	1	2	2.5	2.5	2.5	100	2.5	100	2	2.5	1	1.5	1	2	2	1	1
75	1	110	119	6	4	1	1	3	1	66.0479	2	0	1	0	43.4333	1.5	1	2.5	2.5	2.5	2	2	1	2.5	1	1	2	2	2	2	2	1	2	#NULL!	#NULL!	#NULL!	#NULL!	#NULL!	#NULL!	#NULL!	#NULL!	#NULL!	#NULL!	#NULL!	#NULL!	#NULL!	#NULL!	#NULL!	#NULL!
76	1	8.2	#NULL!	6	4	1	0	2	0	75.9288	1	0	1	2	102.078	2.5	#NULL!	2.5	#NULL!	#NULL!	1.5	2.5	1	3	2	#NULL!	2	#NULL!	#NULL!	2	2	1	2	#NULL!	#NULL!	#NULL!	#NULL!	#NULL!	#NULL!	#NULL!	#NULL!	#NULL!	#NULL!	#NULL!	#NULL!	#NULL!	#NULL!	#NULL!	#NULL!
77	1	3	92	6	3	0	0	1	0	62.9213	1	0	0	0	39.5893	3	#NULL!	2.5	3	2.5	2	2.5	1	2.5	2	#NULL!	2	2	2	2	2	1	2	#NULL!	#NULL!	#NULL!	#NULL!	#NULL!	#NULL!	#NULL!	#NULL!	#NULL!	#NULL!	#NULL!	#NULL!	#NULL!	#NULL!	#NULL!	#NULL!
78	1	1.9	25	6	1	0	0	1	0	55.1622	2	0	0	0	57.1992	2.5	1.5	1.5	1.5	0.5	1	1	2	2	2	1	1	1	1	1	1	2	1	#NULL!	#NULL!	#NULL!	#NULL!	#NULL!	#NULL!	#NULL!	#NULL!	#NULL!	#NULL!	#NULL!	#NULL!	#NULL!	#NULL!	#NULL!	#NULL!
80	1	5.5	19	6	1	0	0	1	0	42.7926	2	0	0	0	64.5914	2	2.5	1	2.5	0	1	1	1.5	1	1	2	1	2	1	1	1	1	1	#NULL!	#NULL!	#NULL!	#NULL!	#NULL!	#NULL!	#NULL!	#NULL!	#NULL!	#NULL!	#NULL!	#NULL!	#NULL!	#NULL!	#NULL!	#NULL!
81	2	2.4	22	6	1	0	0	1	0	47.8905	2	0	0	0	70.6366	1	1.5	1	1	0	1	1	1.5	1	1	1	1	1	1	1	1	1	1	#NULL!	#NULL!	#NULL!	#NULL!	#NULL!	#NULL!	#NULL!	#NULL!	#NULL!	#NULL!	#NULL!	#NULL!	#NULL!	#NULL!	#NULL!	#NULL!
84	1	5.4	22	6	1	0	0	1	0	73.6865	1	0	0	0	89.1006	2	1.5	2.5	1	0.5	1	1.5	2	2	1	1	2	1	1	1	1	2	1	#NULL!	#NULL!	#NULL!	#NULL!	#NULL!	#NULL!	#NULL!	#NULL!	#NULL!	#NULL!	#NULL!	#NULL!	#NULL!	#NULL!	#NULL!	#NULL!
86	1	15	13	5	4	0	0	2	1	65.0951	2	1	0	2	35.384	2	#NULL!	2.5	#NULL!	#NULL!	2	3	1	#NULL!	1	#NULL!	2	#NULL!	#NULL!	2	2	1	#NULL!	#NULL!	#NULL!	#NULL!	#NULL!	#NULL!	#NULL!	#NULL!	#NULL!	#NULL!	#NULL!	#NULL!	#NULL!	#NULL!	#NULL!	#NULL!	#NULL!
88	#NULL!	12	23	6	1	0	0	1	0	75.7974	1	2	0	2	59.2361	1	#NULL!	#NULL!	#NULL!	#NULL!	0	#NULL!	#NULL!	#NULL!	1	#NULL!	#NULL!	#NULL!	#NULL!	1	#NULL!	#NULL!	#NULL!	#NULL!	#NULL!	#NULL!	#NULL!	#NULL!	#NULL!	#NULL!	#NULL!	#NULL!	#NULL!	#NULL!	#NULL!	#NULL!	#NULL!	#NULL!	#NULL!
89	1	9.1	28	6	1	0	0	1	0	72.1697	1	0	0	0	114.267	2	2	1	1	0	1	1.5	1.5	1.5	1	2	1	1	1	1	1	1	1	#NULL!	#NULL!	#NULL!	#NULL!	#NULL!	#NULL!	#NULL!	#NULL!	#NULL!	#NULL!	#NULL!	#NULL!	#NULL!	#NULL!	#NULL!	#NULL!
91	1	4	27	6	1	0	0	1	0	49.4812	2	0	0	0	125.372	2	2	1	2	0	1	1	1.5	2	1	2	1	2	1	1	1	1	1	#NULL!	#NULL!	#NULL!	#NULL!	#NULL!	#NULL!	#NULL!	#NULL!	#NULL!	#NULL!	#NULL!	#NULL!	#NULL!	#NULL!	#NULL!	#NULL!
92	1	4.7	36	6	4	0	0	2	0	61.3388	1	0	1	1	64.7885	2	2	1.5	1.5	1	1	1	1	1	1	2	1	1	1	1	1	1	1	#NULL!	#NULL!	#NULL!	#NULL!	#NULL!	#NULL!	#NULL!	#NULL!	#NULL!	#NULL!	#NULL!	#NULL!	#NULL!	#NULL!	#NULL!	#NULL!
94	#NULL!	231.3	1723	6	1	0	1	3	0	67.1732	1	0	1	1	0.0657084	2	2	#NULL!	#NULL!	#NULL!	#NULL!	#NULL!	3	#NULL!	1	2	#NULL!	#NULL!	#NULL!	#NULL!	#NULL!	2	#NULL!	#NULL!	#NULL!	#NULL!	#NULL!	#NULL!	#NULL!	#NULL!	#NULL!	#NULL!	#NULL!	#NULL!	#NULL!	#NULL!	#NULL!	#NULL!	#NULL!
96	#NULL!	#NULL!	#NULL!	5	3	0	0	1	0	50.9268	1	1	0	2	7.45791	2	1	1	1.5	2.5	2	2	#NULL!	2	1	1	1	1	2	2	2	#NULL!	1	#NULL!	#NULL!	#NULL!	#NULL!	#NULL!	#NULL!	#NULL!	#NULL!	#NULL!	#NULL!	#NULL!	#NULL!	#NULL!	#NULL!	#NULL!	#NULL!
97	1	11	25	6	4	0	0	2	0	77.6153	2	0	0	2	144.723	2	2	2	#NULL!	#NULL!	2	2	2	2	1	2	2	#NULL!	#NULL!	2	2	2	1	#NULL!	#NULL!	#NULL!	#NULL!	#NULL!	#NULL!	#NULL!	#NULL!	#NULL!	#NULL!	#NULL!	#NULL!	#NULL!	#NULL!	#NULL!	#NULL!
98	1	3.5	#NULL!	6	4	0	0	2	0	72.2546	2	0	1	0	193.084	2	1.5	1	1	0	1	0.5	1.5	1.5	1	1	1	1	1	1	1	1	1	#NULL!	#NULL!	#NULL!	#NULL!	#NULL!	#NULL!	#NULL!	#NULL!	#NULL!	#NULL!	#NULL!	#NULL!	#NULL!	#NULL!	#NULL!	#NULL!
99	1	2.5	19	6	4	0	0	2	0	68.9747	1	1	0	1	73.6263	2.5	1	1	1	0	1	1	2.5	1	2	1	1	1	1	1	1	2	1	#NULL!	#NULL!	#NULL!	#NULL!	#NULL!	#NULL!	#NULL!	#NULL!	#NULL!	#NULL!	#NULL!	#NULL!	#NULL!	#NULL!	#NULL!	#NULL!
100	1	3.6	31	6	4	0	0	2	1	43.9671	2	0	0	0	199.162	2	1	1	1.5	0	1	0.5	1.5	1	1	1	1	1	1	1	1	1	1	#NULL!	#NULL!	#NULL!	#NULL!	#NULL!	#NULL!	#NULL!	#NULL!	#NULL!	#NULL!	#NULL!	#NULL!	#NULL!	#NULL!	#NULL!	#NULL!
101	#NULL!	#NULL!	#NULL!	6	1	0	0	1	0	73.7659	2	0	0	0	202.053	#NULL!	#NULL!	#NULL!	#NULL!	#NULL!	#NULL!	#NULL!	#NULL!	#NULL!	#NULL!	#NULL!	#NULL!	#NULL!	#NULL!	#NULL!	#NULL!	#NULL!	#NULL!	#NULL!	#NULL!	#NULL!	#NULL!	#NULL!	#NULL!	#NULL!	#NULL!	#NULL!	#NULL!	#NULL!	#NULL!	#NULL!	#NULL!	#NULL!	#NULL!
103	1	56	28	6	3	0	1	3	0	51.8084	2	0	1	0	210.3	1.5	2	1.5	1.5	1.5	1	1.5	1	2	1	2	1	1	1	1	1	1	1	#NULL!	#NULL!	#NULL!	#NULL!	#NULL!	#NULL!	#NULL!	#NULL!	#NULL!	#NULL!	#NULL!	#NULL!	#NULL!	#NULL!	#NULL!	#NULL!
104	1	5	13	6	1	0	0	1	0	39.8658	2	0	0	0	217.363	1.5	1	1.5	2	2	1	2	1	2	1	1	1	2	2	1	2	1	1	#NULL!	#NULL!	#NULL!	#NULL!	#NULL!	#NULL!	#NULL!	#NULL!	#NULL!	#NULL!	#NULL!	#NULL!	#NULL!	#NULL!	#NULL!	#NULL!
106	1	144	324	6	1	0	1	3	1	74.6229	1	0	1	1	65.2813	3	1.5	1.5	2	2	1	1.5	2	1.5	2	1	1	2	2	1	1	2	1	#NULL!	#NULL!	#NULL!	#NULL!	#NULL!	#NULL!	#NULL!	#NULL!	#NULL!	#NULL!	#NULL!	#NULL!	#NULL!	#NULL!	#NULL!	#NULL!
112	#NULL!	170	539	6	3	1	1	3	0	73.3552	1	0	0	1	0.62423	2	2	2	2.5	0.5	1.5	2	2	2.5	1	2	2	2	1	2	2	2	2	#NULL!	#NULL!	#NULL!	#NULL!	#NULL!	#NULL!	#NULL!	#NULL!	#NULL!	#NULL!	#NULL!	#NULL!	#NULL!	#NULL!	#NULL!	#NULL!
115	1	4400	797	6	3	1	1	3	0	62.026	1	0	1	1	28.6817	2	1	1.5	1	1.5	1	1	3	2	1	1	1	1	1	1	1	2	1	#NULL!	#NULL!	#NULL!	#NULL!	#NULL!	#NULL!	#NULL!	#NULL!	#NULL!	#NULL!	#NULL!	#NULL!	#NULL!	#NULL!	#NULL!	#NULL!
116	2	33	535	6	3	1	1	3	0	43.5702	1	0	1	0	95.8357	1.5	1	1	1	0	1	1	1	2	1	1	1	1	1	1	1	1	1	#NULL!	#NULL!	#NULL!	#NULL!	#NULL!	#NULL!	#NULL!	#NULL!	#NULL!	#NULL!	#NULL!	#NULL!	#NULL!	#NULL!	#NULL!	#NULL!
123	1	#NULL!	#NULL!	6	1	0	0	1	0	39.1677	1	0	0	0	193.117	3	1.5	1	2	1	1.5	0	1	#NULL!	2	1	1	2	1	2	1	1	#NULL!	#NULL!	#NULL!	#NULL!	#NULL!	#NULL!	#NULL!	#NULL!	#NULL!	#NULL!	#NULL!	#NULL!	#NULL!	#NULL!	#NULL!	#NULL!	#NULL!
126	1	2.4	#NULL!	6	3	1	0	2	1	79.6331	1	0	0	0	31.4743	3	#NULL!	2	3	2.5	1.5	1.5	1	2.5	2	#NULL!	2	2	2	2	1	1	2	#NULL!	#NULL!	#NULL!	#NULL!	#NULL!	#NULL!	#NULL!	#NULL!	#NULL!	#NULL!	#NULL!	#NULL!	#NULL!	#NULL!	#NULL!	#NULL!
127	2	#NULL!	#NULL!	6	3	0	0	1	0	77.6071	2	0	0	2	83.8111	2.5	#NULL!	1	1.5	1.5	2	1.5	2	2	2	#NULL!	1	1	1	2	1	2	1	#NULL!	#NULL!	#NULL!	#NULL!	#NULL!	#NULL!	#NULL!	#NULL!	#NULL!	#NULL!	#NULL!	#NULL!	#NULL!	#NULL!	#NULL!	#NULL!
128	1	36	122	6	3	0	1	3	0	68.2136	2	0	1	1	40.0821	2.5	#NULL!	2.5	#NULL!	#NULL!	2	1.5	3	2.5	2	#NULL!	2	#NULL!	#NULL!	2	1	2	2	#NULL!	#NULL!	#NULL!	#NULL!	#NULL!	#NULL!	#NULL!	#NULL!	#NULL!	#NULL!	#NULL!	#NULL!	#NULL!	#NULL!	#NULL!	#NULL!
129	1	8	#NULL!	5	3	1	1	3	#NULL!	58.0972	2	2	1	1	128.559	1	1	1	2.5	2.5	2	2.5	2	2	1	1	1	2	2	2	2	2	1	#NULL!	#NULL!	#NULL!	#NULL!	#NULL!	#NULL!	#NULL!	#NULL!	#NULL!	#NULL!	#NULL!	#NULL!	#NULL!	#NULL!	#NULL!	#NULL!
130	1	#NULL!	15	6	1	0	0	1	0	58.1437	1	0	0	2	171.992	1	#NULL!	2.5	1.5	0.5	1	0.5	1	1	1	#NULL!	2	1	1	1	1	1	1	#NULL!	#NULL!	#NULL!	#NULL!	#NULL!	#NULL!	#NULL!	#NULL!	#NULL!	#NULL!	#NULL!	#NULL!	#NULL!	#NULL!	#NULL!	#NULL!
131	1	9	#NULL!	6	3	1	1	3	1	55.1759	1	2	1	1	115.778	3	#NULL!	1	1	1	1	1	2	2	2	#NULL!	1	1	1	1	1	2	1	#NULL!	#NULL!	#NULL!	#NULL!	#NULL!	#NULL!	#NULL!	#NULL!	#NULL!	#NULL!	#NULL!	#NULL!	#NULL!	#NULL!	#NULL!	#NULL!
132	1	#NULL!	16	6	1	0	0	1	0	51.6961	1	0	0	2	199.359	3	#NULL!	1	1	2	1.5	1	2	1	2	#NULL!	1	1	2	2	1	2	1	#NULL!	#NULL!	#NULL!	#NULL!	#NULL!	#NULL!	#NULL!	#NULL!	#NULL!	#NULL!	#NULL!	#NULL!	#NULL!	#NULL!	#NULL!	#NULL!
133	1	#NULL!	14	6	3	0	0	1	1	77.1773	2	0	0	2	178.595	#NULL!	#NULL!	2	#NULL!	#NULL!	1	#NULL!	#NULL!	#NULL!	#NULL!	#NULL!	2	#NULL!	#NULL!	1	#NULL!	#NULL!	#NULL!	#NULL!	#NULL!	#NULL!	#NULL!	#NULL!	#NULL!	#NULL!	#NULL!	#NULL!	#NULL!	#NULL!	#NULL!	#NULL!	#NULL!	#NULL!	#NULL!
134	1	22	56	5	3	1	1	3	0	52.783	1	0	1	0	57.2649	1	#NULL!	1	1.5	1.5	1	1.5	1	2	1	#NULL!	1	1	1	1	1	1	1	2	2	2	2	100	2.5	100	2.5	2	1	2	1	2	1	1	1
135	1	#NULL!	#NULL!	6	3	1	0	2	0	69.692	2	0	0	0	156.879	2.5	#NULL!	2.5	#NULL!	#NULL!	2	3	1.5	3	2	#NULL!	2	#NULL!	#NULL!	2	2	1	2	1.5	#NULL!	1	#NULL!	#NULL!	#NULL!	#NULL!	1	1	2	2	1	#NULL!	1	#NULL!	#NULL!
136	2	7.1	51	6	3	1	0	2	1	67.9918	2	0	0	0	105.528	3	#NULL!	2	1.5	1.5	1.5	#NULL!	2	2	2	#NULL!	2	1	1	2	#NULL!	2	1	2	2	1	3	100	3	100	1	#NULL!	2	2	1	2	1	2	2
137	2	2.2	#NULL!	6	4	1	0	2	1	58.7023	1	0	0	0	56.5749	2	#NULL!	1.5	2.5	2.5	2	2.5	1	2	1	#NULL!	1	2	2	2	2	1	1	2	1	2.5	2	100	2.5	100	2	1	2	3	1	1	2	1	1
138	1	#NULL!	#NULL!	5	1	1	0	2	0	57.7632	1	0	0	0	72.8378	3	#NULL!	1.5	3	2.5	2	2.5	1	2.5	2	#NULL!	1	2	2	2	2	1	2	2	1.5	2	2.5	100	2.5	100	1	1.5	1	3	1	1	1	1	1
139	1	5	153	6	3	1	0	2	0	54.204	1	0	1	0	95.8686	2	#NULL!	1	1.5	1.5	0.5	#NULL!	1	1	1	#NULL!	1	1	1	1	#NULL!	1	1	1.5	1.5	2	#NULL!	#NULL!	#NULL!	#NULL!	1	#NULL!	1.5	2.5	1	1	1	#NULL!	#NULL!
140	1	7.6	104	6	3	1	1	3	0	65.2293	1	0	0	0	142.259	2.5	#NULL!	2.5	#NULL!	#NULL!	1	2.5	1	3	2	#NULL!	2	#NULL!	#NULL!	1	2	1	2	1.5	1	2	2	100	2.5	100	0.5	1.5	2	2	1	1	1	1	1
141	1	1.4	#NULL!	6	3	1	0	2	0	60.8789	1	0	0	0	28.3203	2.5	#NULL!	3	2	2.5	2	2.5	1	2	2	#NULL!	2	2	2	2	2	1	1	1.5	2	2	2	100	3	100	1	2.5	1	2	1	2	1	1	2
142	2	4	46	6	3	1	0	2	0	55.7344	1	0	0	0	47.0801	3	#NULL!	2.5	3	3	2	2	2	2.5	2	#NULL!	2	2	2	2	2	2	2	2	2	2.5	2.5	100	2.5	100	1.5	2.5	1	2	1	2	2	1	1
143	1	17	132	6	3	1	0	2	0	75.5975	2	0	1	0	80.8871	2.5	2	1.5	3	2.5	1.5	1.5	1	#NULL!	2	2	1	2	2	2	1	1	#NULL!	1.5	2	2	#NULL!	#NULL!	#NULL!	#NULL!	1.5	1.5	3	2.5	1	2	1	#NULL!	#NULL!
144	1	9.8	38	6	3	1	1	3	0	68.7858	1	0	0	0	79.8029	1	#NULL!	2	2.5	3	1	2.5	1	2	1	#NULL!	2	2	2	1	2	1	1	2	1.5	2	#NULL!	#NULL!	#NULL!	#NULL!	1	1.5	1	3	1	1	1	#NULL!	#NULL!
145	1	#NULL!	#NULL!	6	4	1	0	2	0	83.258	2	0	0	0	92.9446	2.5	1	1	2.5	2	1	1	1.5	1.5	2	1	1	2	2	1	1	1	1	1.5	1	2	#NULL!	#NULL!	#NULL!	#NULL!	0.5	1	1	1.5	1	1	1	#NULL!	#NULL!
146	2	64	222	6	3	1	1	3	1	56.6379	1	2	1	1	23.9836	2	#NULL!	1.5	2	2	1	#NULL!	1	2	1	#NULL!	1	2	2	1	#NULL!	1	1	2	1.5	2.5	#NULL!	#NULL!	#NULL!	#NULL!	1	#NULL!	2	2.5	1	1	2	#NULL!	#NULL!
147	2	41	268	6	3	1	1	3	0	72.5832	1	2	1	1	51.3511	3	1	1.5	1.5	1.5	1	1.5	1.5	2.5	2	1	1	1	1	1	1	1	2	2	1	2	#NULL!	#NULL!	#NULL!	#NULL!	1.5	1.5	1	2	1	1	1	#NULL!	#NULL!
148	1	#NULL!	#NULL!	6	3	1	0	2	0	68.1369	1	0	1	1	111.836	2	1	2.5	#NULL!	#NULL!	2	2	1.5	2	1	1	2	#NULL!	#NULL!	2	2	1	1	1	#NULL!	2.5	1.5	100	2	85	2.5	2.5	2.5	2	1	#NULL!	2	1	1
149	1	3	#NULL!	6	1	1	0	2	0	69.2457	2	2	1	0	58.4476	2.5	#NULL!	2	2.5	2	1.5	1	1	2	2	#NULL!	2	2	2	2	1	1	1	1.5	2	2	#NULL!	#NULL!	#NULL!	#NULL!	2	2	2.5	3	1	2	1	#NULL!	#NULL!
150	1	#NULL!	#NULL!	6	3	1	0	2	1	69.4264	2	0	0	1	124.452	2.5	#NULL!	2.5	#NULL!	#NULL!	#NULL!	#NULL!	2	2	2	#NULL!	2	#NULL!	#NULL!	#NULL!	#NULL!	2	1	2.5	1	2.5	#NULL!	#NULL!	#NULL!	#NULL!	1	1	3	2	2	1	2	#NULL!	#NULL!
151	2	2.4	28	5	3	1	1	3	1	73.9986	2	0	0	0	69.1581	#NULL!	#NULL!	#NULL!	#NULL!	#NULL!	#NULL!	#NULL!	#NULL!	#NULL!	#NULL!	#NULL!	#NULL!	#NULL!	#NULL!	#NULL!	#NULL!	#NULL!	#NULL!	#NULL!	#NULL!	#NULL!	#NULL!	#NULL!	#NULL!	#NULL!	#NULL!	#NULL!	#NULL!	#NULL!	#NULL!	#NULL!	#NULL!	#NULL!	#NULL!
152	1	#NULL!	#NULL!	6	3	1	0	2	0	40.4079	2	0	0	0	146.07	#NULL!	#NULL!	#NULL!	#NULL!	#NULL!	#NULL!	#NULL!	#NULL!	#NULL!	#NULL!	#NULL!	#NULL!	#NULL!	#NULL!	#NULL!	#NULL!	#NULL!	#NULL!	#NULL!	#NULL!	#NULL!	#NULL!	#NULL!	#NULL!	#NULL!	#NULL!	#NULL!	#NULL!	#NULL!	#NULL!	#NULL!	#NULL!	#NULL!	#NULL!
[truncated: 4 more columns]
